# Supplementary material for: Stem cell activation in organ culture reveals novel transcriptional programs underlying metabolic, fibrotic, vascular, and immune dysregulation in uterine leiomyomas
Source: Front Cell Dev Biol. 2026 Apr 22;14:1804196. doi: 10.3389/fcell.2026.1804196 (PMC13143910; doi:10.3389/fcell.2026.1804196)
Supplement: Supplementary file 1 [file Table2.xlsx]

## Sheet: DEG_DOWN_UL
LT-specific	T0-specific	Shared-DEG
ALDH1A3	TTLL7	GATA2-AS1
NFIB	SERPINE1	HS6ST3
ELMO1	COL4A4	CPA3
MDFIC	WIPF3	MYO1D
TOR4A	LTBP1	LOC124905213
IQCA1	ZFPM2	SYBU
C1R	WNT2B	IL1RL1
MTUS1	KIF23-AS1	LOC90246
ARAP3	PRSS23-AS1	LINC01266
CFI	MFGE8	RBP1
SEMA3F	CERS6	GATA2
PROS1	PCED1B	ARHGEF35-AS1
LOC105377979	PLCE1	ABCA8
INSR	ANXA1	F8
SMAD1	PRKAA2	KRT19
LIMK2	PDLIM1	EBF1
PRKCH	CYP4B1	CPA6
KAT2B	AQP7	CD34
ADAMTSL1	PDE10A	PCSK5
CARD8	EEF1DP3	TRANK1
SASH1	DIAPH3	ABLIM1
APOL1	PODN	PROCR
CGNL1	SEMA3D	IGFBP6
MCUB	FIGN	LOC105374618
WSCD1	ENTREP1	MS4A2
SCN9A	SERTM1	EDNRB
ZNF366	INPP4B	EMILIN2
KIAA1671	P4HA3	LPIN3
CFB	NIPAL3	PLEKHA6
NOVA2	DCUN1D3	DISC1FP1
PPP1R13B	TXNRD1	ARSJ
TNS2	RSPH3	LRRTM4
MYO5C	ANXA2	RGN
JCAD	ANKRD29	SYNE3
ABCB1	HEG1	RNF125
PLCXD3	CRIM1	IL15
CASP4LP	AOX1	APOL3
STOX2	NDRG4	FHL5
LINC01235	BIRC3	NLRP1
PDZD2	ABLIM3	RCAN2
ASRGL1	TUBA4A	BTNL9
CMTM8	CXADR	FOXP2
CALCRL	MAP3K8	CD40
KIT	LINC01239	FAM110D
CASP10	LINC02884	ARHGAP15
TGFB1	UNC5C	NPNT
ARHGEF15	LINC02388	GASK1A
DOCK4	PTGFR	NOSTRIN
KANK3	VGLL3	LOC646762
DOCK9	RRAS2	MTUS1-DT
NOTCH4	GBP2	HOXB6
EPB41L4A	LIFR	RASIP1
TNFAIP8L1	LINC01116	NEGR1
GFOD1	DLG2	HOXC4
SV2B	LINC00342	EGR1
SAMD12	PXDC1	NPR1
PRKD2	ZNFX1	EMCN
EXOC6	MICA	PLXNA2
VSIG10	INMT-MINDY4	ALDH1A1
CPNE8	ADAMTSL4-AS1	ARHGAP10
RGS3	SERPING1	EMP1
DOCK6	TUFT1	IL18R1
FMNL3	WFS1	RAB38
MTMR9LP	LOC107985684	AFAP1L1
SEMA6B	KRT13	TSTD1
ARHGAP4	FAT4	SAMD9L
DACH1	PKD2	PLAAT3
INHBB	SLCO2A1	ARHGAP25
GCNT2	LINC01237	EFEMP1
GIMAP8	DNAH6	CBX7
MECOM	RCAN3	GSTM5
MGAT4A	NKAIN2	MFSD6
FATE1	PRELID2	IPCEF1
CYSLTR2	TCF23	SKAP1
FAM241A	COL4A3	SAMHD1
RALGAPA2	PAQR7	FGD4
DPYD	SEMA3E	KLRF1
RASAL2	GCNT4	HDC
ANKRD30BL	CTIF	FGD5
TNFSF10	PLEKHH2	FMO2
PREX2	AIG1	ABCA6
HOXB5	FOXO4	TAL1
F11R	MIR22HG	MGST1
RHOJ	GDPD5	CAVIN2-AS1
TLL1	ZHX3	LOC105376447
PITPNC1	NR4A1	CASP4
STAB1	TUBB4B	ACSS3
FLI1	CYP4X1	PPARG
ANGEL1	CRIP1	LOC105378515
OSBPL10	LOC100996723	ANKRD35
BBOX1-AS1	HIVEP3	EBF3
HSPA12B	KLHL29	SPTLC3
GPR4	LOC107985698	ABCA9
SCARF1	SEMA3B	ADCY4
MIR3667HG	CADM3-AS1	IL16
ST3GAL6	PVR	SMURF2P1-LRRC37BP1
GALC	KLRG1	SULT1A1
MYO10	LOC105378798	TM4SF1
STK32B	LOC107986838	ROBO4
ZNF24TR	CRISPLD2	RAPGEF3
SNRK	CYP4Z1	RPH3AL
LOC105372190	PLAC9	LOC124900389
CA8	EZR	CHRM3
CLDN11	LMCD1	RGS7BP
ERG	CLEC2D	LOC107984998
PPP1R16B	EEF2K	ARRB1
LPAR6	MAOA	LURAP1L-AS1
HOXB3	LOC105369477	GP6-AS1
NR3C2	LDLRAP1	MARK1
LRMDA	LOC112268148	TMEM233
INPP5D	RCAN1	LOC101928923
CLDN14-AS1	LINC02296	LOC105376718
ADAMTSL3	CT75	BTC
SH3TC1	PTGDS	PCDH1
NR2F2-AS1	ARAP2	TDRD10
NOD1	PDE4DIPP2	VSIR
RNF144B	STEAP4	LOC105377302
PALD1	COBLL1	LRRIQ1
ROR1-AS1	DENND2A	CCN5
KCNQ1	TLCD2	LOC101928563
RNF19A	TNFRSF10D	LOC105371348
SHE	RYR3	NLGN1
NRROS	LOC101929174	PRKCH-AS1
PGF	CTTNBP2	TMEM88
CD68	CPVL-AS2	LOC100131689
GRK5	RGS9	RGS13
SCAMP5	GSDME	GRAP2
MASP1	DTNA	PLVAP
TSPAN18	LOC100507336	PTGDR
LYN	MIR29B2CHG	ACSS1
C1S	MAN2B2	LOC105370991
SOX7	TSPAN7	LINC03000
LOC124901281	TNKS1BP1	TACSTD2
CDC42EP5	ATF3	TNFRSF8
GMFG	ANKS1B	ITIH5
SLFN11	PPP2R2C	SOCS3
SMIM3	IER2	ZNF385D
KRT18	ITGA7	PLIN2
AATK	MAP1A	PEAR1
RASGRP3	LOC105370733	PALMD
MMRN2	NGF-AS1	C1QTNF7-AS1
SLC45A4	CNTNAP3P2	HMGCLL1
LOC105374191	MAPK10	CRYBG1
SELENOP	NUDT16-DT	LOC105373153
PLCG2	LOC101928882	COL21A1
ZNF608	PDE4DIP	PDE2A
GIMAP7	ECHDC2	NFATC2
SERPINF1	SCPPPQ1	MCTP2
DLL4	BHMT2	SNTG2
RBMS3	CNR1	LOC107986195
KRT8	SLC7A4	ANGPTL1
GJA4	CYB5R2	LINC01117
RAPGEF4	TMEM62	RFTN2
LOC124904284	LURAP1L	MRC1
PDE4C	COL5A3	BST2
GRAPL	TACR1	CPXM2
NR5A2	ACER2	SPNS2
PLCB4	MAFK	NMNAT3
LOC105370027	LINC02602	HEYL
TEK	LNX1	RSPO1
FLT4	SYTL3	BST1
FAM124B	LOC124902923	SIGLEC6
PHACTR1	ADCY2	TRPM3
ZNF710	PTK2B	MX1
CPT1C	CCDC9B	AGAP11
PLEKHG1	SLC19A2
CARD6	NECTIN2
IRAK2	ANKDD1B
GPRIN3	NINJ2
DENND11	LOC107985915
RARRES1	CAB39L
RP1	ARHGEF6
TMC6	HECW2
SPAG1	IGF2BP2
ARHGAP27	LINC03062
FRMD4B	PTGER3
TLR4	MIR23AHG
SH2D3C	GNAZ
CXCR4	KYNU
CHGA	TMTC1
PRR5L	ZFHX2
FUCA1	STPG1
CSGALNACT1	SEL1L2
TIE1	THEMIS
PLXND1	APOL6
PRKG2	LOC105374148
NIPAL2	OPCML
SLC9A9	LOC107985960
NCF4	KCNT2
BMP4	XKR4
CAVIN2	LOC105375730
TCF15	PNPO
PDK4	ANXA3
DPT	IKZF3
SVIP	USP53
LOC107985779	ITPKC
CREG2	MMP19
CDH19	MAOB
LOC105379102	SLC41A2
NRP1	KLF9-DT
CETP	VWA5A
CCM2L	PKHD1L1
AGA-DT	SLC35F4
SPRED3	S100A4
MFNG	LOC105377061
C1QC	LOC107984782
ZMAT1	FMO4
SEC14L1	TPD52L1
SSTR2	NRG2
MANSC1	BCL11B
LOC101926964	HTR4
AOAH	CFH
PPM1H	SHB
SERPINB9	IL1R1
ST8SIA6	C2CD2L
SOX18	LINC00173
ZNF204P	JUN
C3	STARD8
TBCD	TRIB1
CD163	LOC124903496
SH3BP2	KIAA0040
CSF1R	TIPARP
DYSF	CNTNAP3B
RASAL3	PELI3
GRAMD2B	PI16
CLDN5	ADGRG1
NOTCH1	LINC01133
SEL1L3	MEDAG
GAS2L3	NR4A3
GABRE	LOC124903855
EFNA1	ULK4
CLEC1A	NR4A2
LOC105369212	DNALI1
SPON1	EIF2S2P3
LOC101927263	MYRF
GLB1L	FAM153B
XPNPEP2	RPGR
TSSC2	LOC101929719
GIPC2	FAM153CP
THSD1	PCK1
SPRY3	SLC22A4
TTYH2	LINC02197
SP140L	RIPOR2
LMO2	CSRNP1
FES	ERRFI1
PLEKHO2	LOC105373298
ACKR3	RIMS4
STC1	CEACAM19
IFITM1
SMAGP
HOXB8
IL18
HGF
GPR160
GRPEL2
PTP4A3
SORBS3
LOC112268118
COQ8A
PCDH12
ECSCR
IVNS1ABP
ZNF467
LOC105376325
KDR
TBC1D30
TFPI
SPRY1
PTPN22
ADARB1
CYP7B1
TYROBP
LOC105370802
LINC01483
TNFRSF10C
TMEM150C
CHST15
ICAM1
LOC107985892
TEAD4
ZEB2
HLA-DMB
LOC105375751
HOXB7
LINC01684
LOC124904185
SLC46A3
LINC01748
VASH1
FLJ32255
CYP46A1
GIMAP4
MCF2L
ABCA5
CD200
LOC124901905
LILRB2
HLA-DPB1
NRN1
EFCC1
APOLD1
NRGN
ARHGAP29
ARRB2
LOC101926935
PIP5K1B
CLMN
RYR2
IKZF1
IRAK3
LOC102723409
PECAM1
TRIM9
LILRB1
MTARC2
N4BP2L1
VAMP8
C1QB
NCKAP1L
EFR3B
IRAG2
RAMP2-AS1
DSP
USHBP1
NFIA-AS2
PODXL
SPATA6L
CYTH4
ICA1
SLC5A4
GGT5
LXN
CAMK2N1
ICAM2
CCN3
NRXN1
ACSL5
LOC102723733
ITGB2
TMEM255B
ESAM
MYCT1
DIS3L
PLCB1
N4BP3
CD163L1
CDH5
TBXAS1
LOC124904186
JADE1
LRP1B
LOC105371882
RUNDC3B
FIRRE
CALHM5
ABCA3
LOC124902691
LDB2
PIK3CG
ITPR3
SHANK3
LOC105373945
PIK3R6
ADA
C1QA
FABP5
ACE
MPEG1
MIR325HG
RAPGEF5
ARHGAP18
LILRB5
NTS
FLRT3
MTHFD2L
DIPK2B
ACVRL1
ABI3BP
RASGRF2
ECE1
TP63
LOC105372802
LIMCH1
HAGLROS
ABCG1
LINC02798
GBP4
CD38
FLT1
MERTK
ACP5
GRAP
CD36
STPG2
DEPP1
GPSM3
COL18A1
GIMAP6
RGS22
LOC102723663
FAM162B
TMEM51
IKZF2
CUBN
C6orf132
VSIG2
ADGRL4
ABLIM2
MCTP1
RAMP2
F2RL3
MOB3C
GREB1L
NOTCH3
KIAA1755
ALPK3
JHY
CLDN14
CFAP54
EPHX4
KIF19
TMCO6
H1-0
THBD
CBFA2T3
KCNJ2
FER1L5
CHST1
MGLL
MILR1
PLPP7
ARHGAP27P1-BPTFP1-KPNA2P3
HLX
AIF1
IL3RA
KCND3
SERPINA3
CCRL2
CACNG8
STING1
MYO1F
KCNE3
LOC105378858
LOC101929667
ATP8A2
LINC01141
HLA-DRB1
GRIN2D
RAVER2
GPR39
IQGAP2
RBM47
EDA
PTPN7
TMEM273
ITM2A
GIMAP2
ABTB1
GPR146
HID1
LINC01303
LRATD1
APOL2
IL20RA
CACHD1
COL25A1
CLSTN3
SERPINB1
EGFL7
ADAP2
ABCB5
AP4B1
SYT17
CCDC152
LINC02899
LOC107984877
LINC02381
MOCOS
LOC112268156
RWDD3-DT
CXXC4
GLP1R
RAB39A
ERBB3
GIPR
NEK10
ENPP3
LOC102725082
PIK3R5
CD74
SNHG8
LILRA6
NCAL1
LINC02389
DLC1
OCIAD2
YPEL3
LOC124900169
DOCK8
KITLG
CPVL
MAPK13
ADAMTS9
LINC02147
ND1
TNFRSF1B
LOC124903140
ADGRL2
PDGFRL
PRSS51
CEDORA
GRAMD1B
TTC9
LOC105378305
PPP4R3B-DT
PLA2G2C
IL27RA
LINC02981
PTER
ANK1
SP6
CYSLTR1
COBL
FOXF1
BMX
CD4
WHAMMP2
LOC105370577
CLIC2
FAM107A
SULT1C4
SRL
COL9A3
PON3
ADGRF5
PLCB2
MYO7A
LINC02718
BASP1-AS1
TRPC3
LAIR1
PRSS3
CX3CL1
SGSM1
LOC102723758
PCAT19
ADGRB3
FOLH1
TNFRSF11A
ZNF536
RGL3
GPIHBP1
CLIC5
RPS6KA1
CCDC85C
TMC1
BCL6B
VAX2
ARHGAP30
LOC105379362
MLKL
LOC124903142
P2RY8
ABI3
TREM2
TEX29
C3AR1
LOC105377043
FGD2
PTAFR
SEPTIN4-AS1
C1orf54
ANGPTL2
TSBP1-AS1
SLC12A8
TXK
RAB11B-AS1
LINC02328
SLC44A5
IRX3
LOC107985200
SULT1C2
SULT6B2P
MLF1-DT
TTYH1
OAS3
MSX1
FAM78A
LOC124904203
SAMSN1
CD28
LINC01290
ZNF676
SLC16A4
F10
IL7
ZFHX4
RIC3
CIITA
LOC105378764
JAG2
APBB1IP
LCP2
CD22
TMEM204
LINC02611
CALCRL-AS1
SPINT2
SPOCK3
CARD8-AS1
HSD11B1
CXCL1
TMC8
EPHA6
LOXHD1
NFIB-AS1
PARVG
LYVE1
ENPP4
LOC124901991
IL10RA
HEY1
CSMD1
OR2A1-AS1
DMXL1-DT
PKN3
LINC01013
KIAA1217
LOC124901389
EXOC3L2
TSHZ2
PKIA
HOXC9
BCAM
LOC105375721
PRRG4
CHL1
EVI2B
LOC105374317
MTARC1
SOX17
LOC124905966
NGFR
BRINP3
CCR10
LOC105373218
CD33
TMEM86A
ZNF620
PREX1
FABP5P7
DOCK2
ORAI1
FGF12
HCK
CASP1
NLRC4
CABP4
ACSM3
LOC107983985
C1orf115
ITPRIPL1
CMPK2
LOC105374438
CD93
FMNL1
SCIMP
FAM163A
MMP12
CHST7
CYBB
LOC100505715
LOC100128317
LOC105376387
CARD10
CRACDL
GRIP2
RAB3IP
MITA1
SLC46A2
LOC124901750
FYB1
TM4SF18
ANO2
EPOR
RIPK3
PLA2G5
OLFML1
ARL11
LY86
ELAPOR2
PSG11-AS1
CASC21
ARHGAP45
LAT2
PKHD1
SLC30A3
HOXC8
BIN2
TXLNB
LOC105376090
ANGPT2
POT1-AS1
AGT
MORN3
DYNLRB2
PTGER4
FAM167B
LINC02289
TRPM2
PLBD1
PIEZO2
PTGES3P1
FTCDNL1
APOL4
LOC105376095
MTATP6P1
BEST1
ARHGEF16
ABO
SERPINB9P1
FCGR2A
LINC01963
LINC02391
LOC105373172
GRM2
HOXB2
TRPC4
CD300LB
SOX6
SPATA22
NOS3
MLXIPL
CLEC14A
IDNK
HOTAIR
LOC102723313
KLHL6
RCSD1
GSAP
SMPD3
LOC100130207
S1PR1
FMO1
SEMA5B
LOC105373851
SLC4A8
LOC102724102
PPL
LOC124903696
RGCC
ELOVL2
P2RY6
CCL3
LINC01605
FPR3
IFI30
LOC101927947
LOC105373760
SLCO2B1
DLGAP3
PTGIR
LOC105371750
MIR9-2HG
IGSF6
ZNF586
SLC38A5
CMKLR2
VAV1
MSR1
PIK3AP1
ADGRE4P
CD48
PTPRB
SEC14L6
SLC17A9
ARHGEF5
ADAD2
HS3ST1
C7
MPZL2
TDRD6
CYBA
LGALSL-DT
PSG8-AS1
TTC39A
UBA7
ELOVL7
LOC124904964
ABCC9
ASB9
LOC105374007
SLC49A3
ZDHHC15
CMKLR1
LOC124901343
SEMA3F-AS1
ENPP2
VSIG4
PMCH
LOC105375218
LOC124904782
LINC01091
SOCS3-DT
LOC100128993
RASGRP2
LINC01099
SIGLEC11
LOC105376944
HIGD1B
KLHL14
LOC124904058
HOXD8
LOC124904314
TASL
S100A3
CCDC85B
GGTA1
TMEM156
LOC124906278
TRIM39
LOC105372762
POM121L9P
LOC149684
GRIK2
SORCS1
GATA4
CD52
CDHR3
LOC107985165
MS4A6A
CACNA2D3
SH2D4A
LOC107984006
BMS1P14
GPAT4-AS1
CFAP221
LOC105378418
NIPSNAP3B
TMEM154
AQP3
PAPPA2
PTPRZ1
MEIKIN
DEF6
CFAP43
LINC02100
LINC01085
LOC112268263
LINC00987
CPZ
ATP6V0D2
LOC105372717
CD14
LINC02767
BATF2
LOC105374746
MRO
LINC01317
ADD2
KC6
RGS6
DDN-AS1
LOC124902519
LOC122319436
GPM6A
GYPE
VLDLR-AS1
LINC02669
C5AR2
PLEKHN1
LOC105377505
TMEM74B
LOC124906264
FCGR1BP
LOC105377177
NRARP
LPL
RELN
LOC124902943
CLVS1
CCDC148
DSCAM
LOC124904310
MACC1
LOC100287036
LOC105373757
JMJD7-PLA2G4B
STXBP6
HVCN1
STAT4
DLEU7-AS1
UPB1
LTB
OVCH1-AS1
LOC105377657
LOC102723724
LOC107983974
PTPRC
LINC01322
CLECL1P
CASP12
SNAI1
TPSB2
CCDC28A-AS1
NFAM1
GAP43
GABRD
IHO1
LOC105375149
OAS2
RAMP3
NAT1
ECM2
ARHGAP11B-DT
LOC101929577
LINC01535
LOC107986021
IFIT1
RTN4RL2
ABCC2
FUT1
ZNF154
LINC02795
LINC01648
SPI1
ABCA10
LOC107984281
VMO1
VWF
SOX10
LOC105370135
DGKG
IGFBP1
LINC00333
RRN3P2
SLC8A1-AS1
IFI44L
NTN4
IFI44
CEP250-AS1
HISLA
LINC02223
CD84
KCNJ2-AS1
RHPN1
KBTBD11
LOC729867
LINC02362
LOC105377616
BLNK
CCL19
RBP5
TSLP
UNC5A
LINC00189
RASL10B
PCDH17
ESM1
RNU1-125P
FGD3
LINC00526
LOC124903630
EXPH5
ZNF728
ZNF671
HPGDS
GRB7
CFD
LOC105370169
LOC100507002
LOC124901298
LINC01762
LOC105376156
LOC105375724
LOC107984974
GPR65
RTP4
ARHGAP9
PTPN6
SASH3
ADA2
TLE6
LAMP3
KL
LOC105371763
LYPD1
SEMA3A
PRND
AGMO
BCL10-AS1
LRRC77P
SPAG17
HAVCR2
SPINK13
CLCA4-AS1
CBLN3
TESPA1
LOC107986437
LINC02137
LOC101929007
NHERF2
LOC105375913
LOC105379016
LOC105379059
SLC6A12
LOC105374392
LOC105374938
HCST
NCKAP5
LOC105376214
LOC105371244
DDX19A-DT
FBLN1
MARCOL
LINC01558
FGG
SLC22A16
TEX14
TMEM30B
IQCC
LOC100419170
NME1-NME2
LINC02758
L1TD1
LOC124901431
LYPD5
PARP15
GPR82
ADH1B
NSUN7
COX4I2
GPR183
GRM3-AS1
MMP28
NGF
RPL34-DT
NFE2L3
FMO5
CP
DMKN
MPZ
GVINP1
LINC02054
HHEX
MYL4
AGER
LOC105378797
DOK2
SMIM10L2A
MYREM
GALNT15
STX11
LOC107986930
MAPK11
LOC107986068
RNF182
STEAP1B
LOC101927040
SYP
RANBP3L
BATF
CD300A
CPLX1
CLEC10A
ITGB2-AS1
MEOX2
SHANK2
ZNF418
HMGN2P15
ARRDC5
ASPA
LOC105374666
LOC107986058
NLRP2
LOC105375148
HK3
LINC02202
PCDHB15
RGS1
AQP7P1
ITGB4
LOC101928419
LINC03022
LINC02773
FBLN2
PROSER2
RIPPLY3
LOC124902181
VEPH1
RFX8
LINC01768
LINC02785
RAD9B
LOC105370265
LOC105370476
CSF2RB
