# Supplementary material for: Stem cell activation in organ culture reveals novel transcriptional programs underlying metabolic, fibrotic, vascular, and immune dysregulation in uterine leiomyomas
Source: Front Cell Dev Biol. 2026 Apr 22;14:1804196. doi: 10.3389/fcell.2026.1804196 (PMC13143910; doi:10.3389/fcell.2026.1804196)
Supplement: Supplementary file 13 [file Table1.xlsx]

## Sheet: DEGs_UP_UL)
LT-specific	T0-specific	Shared-DEG
ABCD2	AARD	AADACL2-AS1
ABTB2	AASDHPPT	ABHD17C
ACKR4	ABCC1	ACTC1
ACOT11	ABRAXAS1	AMPH
ACTA2	ACP7	ANO1
ACTG2	ADAMTS7	AOPEP
ACTN4	AGAP2	ASB5
ADAM23	AGBL1	ASTN2
ADAMTS17	AKIRIN2	ATP2B2
ADAMTS19	AKR7A2	ATP8B4
ADAMTS2	ANKRD20A11P	B4GALNT4
ADAMTS8	ARL4C	BCAN
ADCY5	ASPN	BCL11A
ADGRB2	B3GALT1	C16orf74
ADGRE5	BASP1	CA12
ADH5	BASP1-AS1	CACNA1C
ADM2	BBC3	CACNA1G
AFAP1L2	BCAT1	CADM1
AGXT2	BEX1	CAPN6
AHNAK2	BHLHE41	CASQ2
AIF1L	C10orf90	CCDC171
AJAP1	C11orf87	CD24
AKAP5	C12orf57	CDC42EP3
AKAP6	C1D	CDH11
ALG10	C3orf80	CDKN2A
ALK	CACNA1E	CELF5
ALKBH6	CALCR	CEMIP
ALPL	CALN1	CFAP20DC-DT
AMIGO2	CASC15	CHRDL1
AMZ1	CBX2	CHRM2
ANKRD29	CBX4	CNKSR2
ANKRD34A	CBX8	COL10A1
ANKRD45	CCN6	COL12A1
ANO4	CDCA7	COL23A1
ANTKMT	CDS1	CRMP1
APEX1	CHCHD10	CSRNP3
APLP1	CHRDL2	DACH2
ARHGEF4	CIB2	DCAF12L2
ARL4D	CNTROB	DCX
ARMC9	COCH	DKK2
ARNT2	COL22A1	DPP10
ARSI	COL3A1	DRD2
ASB2	COL4A6	DUOX1
ASCL1	COL9A3	DUSP5-DT
ASF1A	COLEC12	EDA2R
ASIC2	CRACD	EGFL6
ATCAY	CRISPLD1	EHD3
ATP2A1	CSMD1	ELFN1
ATP2A3	CTHRC1	EXTL2
ATP2B1	CTSK	EYA4
B3GAT1	CXCL13	FAS
B4GALNT1	CYP1B1	FBXL16
BAG2	DACT1	FBXO30
BAMBI	DACT3	FKBP7
BDKRB2	DCAF12L1	FOXL2
BDNF	DEPDC1B	FOXP4
BEAN1	DHRS4-AS1	FRRS1L
BMAL2	DNAAF2	FZD1
BZW2	DNAJC12	GABRA2
C11orf24	DNM3OS	GALNT13
C12orf75	DOK5	GDF6
C12orf75-AS1	DPYD-AS1	GLIS1
C19orf53	DRP2	GOLM1
C1orf122	EDNRA	GPR139
C2CD4C	EFNB2	GPR84-AS1
C2orf72	EFNB3	GRIA2
C3orf52	EGR2	GRP
C3orf70	EIF1B	GSTM3
C4orf50	ENC1	HADH
C6orf141	ESR2	HES6
C8orf34	F2R	HOPX
C8orf88	FABP5	HORMAD1
CACNA1D	FAM107B	HOXA11-AS
CACNG4	FBXO16	HOXA13
CACNG7	FCGR3A	HPGD
CADM2	FGF7	HS3ST4
CADPS	FOXP4-AS1	HSD17B6
CALB2	FRMD6	HTR2B
CAMK2A	FZD3	HTRA3
CAMKK1	FZD5	IGFL2
CAP1	GABRB3	IGFL4
CASC18	GADD45A	IGLON5
CAST	GAS1	IGSF10
CATSPERD	GDF15	IGSF3
CCBE1	GJA1	INHBA
CCDC158	GJC1	IRF4
CCDC74A	GLRA4	ITM2C
CCDC81	GPM6B	KCNAB3
CCN2	GPR137B	KCNG1
CCND1	GPR137C	KCNJ4
CD226	GPR153	KCNMA1
CD274	GPX7	KCNN2
CDH17	GRIK4	KIF26B
CDH2	GRIN2A	KIF5C
CDH4	GRM8	KLHL13
CDKL1	GTF2H3	LAMP5
CDKL2	H1-3	LHFPL3
CDKN1A	HCN1	LINC01160
CDKN2B	HECW1	LINC01436
CDKN2B-AS1	HMGA2	LMX1A
CENPB	HOXA10-HOXA9	LNCTAM34A
CENPV	HSPA4L	LOC100507351
CHST9	HTR1E	LOC101927668
CIBAR1-DT	ID4	LOC101929547
CITED2	IGFBP3	LOC101929963
CKB	IL1RAPL1	LOC105371307
CKS2	ILF2	LOC105371308
CLSTN2	INKA2	LOC105374974
CLVS2	IRS1	LOC105375236
CLXN	IRS4	LOC105376126
CNIH3-AS2	IRX2	LOC105377509
CNN1	ITGA4	LOC105378031
CNTN1	KCNK2	LOC107984245
CNTN5	KCNMA1-AS1	LOC107986951
CNTNAP1	KCNQ3	LOC124902936
COL19A1	KCNS3	LOC124906307
COL26A1	KIAA1549L	LRP12
COL6A4P2	KLF10	LRRC2
COL7A1	KLHL40	LRRC4B
COMMD8	LBR	LRRC55
COPG2IT1	LEF1	LRRC7
CPA4	LEFTY2	LYPLAL1-AS1
CRABP2	LINC00475	MAFB
CRADD	LINC00536	MAGEL2
CRADD-AS1	LINC00673	MDGA2
CRMA	LINC00922	MEST
CRYAB	LINC01094	MEX3B
CSDC2	LINC01122	MMP11
CSMD2	LINC02126	MMP13
CSMD3	LINC02765	MSX2
CSPG4	LOC101928658	MTCL1
CSRP1	LOC105369838	NEFL
CSRP1-AS1	LOC105370698	NEFM
CSRP2	LOC105371401	NGFR-AS1
CTNNA2	LOC105372088	NIPAL4-DT
CTNND2	LOC105373831	NLGN4X
CYFIP2	LOC105375523	NPTX2
CYP19A1	LOC105375630	NRG1
CYP2U1	LOC105376481	NTNG1
CYS1	LOC105379720	NXPH2
DANCR	LOC107984018	OGN
DAPP1	LOC107984449	OLFM1
DCDC2	LOC107985004	P3H2
DCLK1	LOC107985871	PAGE4
DDAH1	LOC107987108	PAK3
DELEC1	LOC112267957	PARD6G
DEPDC7	LOC124900817	PART1
DES	LOC124902439	PCDH10
DHRS2	LOC124902537	PCDH20
DIRC3	LOC124902913	PCP4
DLL3	LOC124904526	PDE8B
DMRTA1	LOC124906099	PDGFC
DNAH14	LRRTM3	PEG10
DNAI3	LSM7	PGM2
DNER	LUZP2	PIK3C2G
DOCK3	LY6H	PLEKHG4B
DPF1	LZTS1	PLP1
DPM2	MACC1	PLPP2
DPP3-DT	MANEA	PMAIP1
DPP6	MAP3K4-AS1	POPDC2
DPY19L2P4	MAP7	PPARGC1A
DPYS	MARCKSL1	PPFIA4
DRAXIN	MAST4	PRDM8
DSEL	MCOLN3	PRDX6
DSG2	MDK	PRL
DSTNP3	MDM1	PRLR
DUOX2	MEX3A	PSD
DUOXA1	MEX3D	PTCHD1-AS
DUSP1	MIR34AHG	PTCHD4
DUSP5	MMP14	PTGER2
DYNLT3	MMP16	PTHLH
EFNA2	MORF4L2	PTPRR
EGR3	MRPL16	PWWP3B
EHD1	MRPL48	PYDC2-AS1
ELMOD1	MSC-AS1	QPCT
ELN	MTUS2	RAD51B
EMD	MZT2A	RASEF
EML5	NANOS1	RBM24
EMX2	NDFIP2	RIMS2
EMX2OS	NDP	RN7SL1
ENAH	NEDD4L	RPRM
ENDOD1	NINL	RTKN2
ENPP1	NKAIN3	RUNDC1
ENTHD1	NOP10	S1PR3
EPDR1	NPTX1	SALL1
EPHB3	NRCAM	SATB2
EPHB6	NREP	SCRG1
EPO	NRXN2	SEMA5A
ERLEC1P1	NUDT10	SERTM2
ERRFI1	NUDT11	SHC3
ESR1	OSER1-DT	SHOX2
ETNK2	P3H4	SLC24A3
EXTL1	PANK4	SMOC2
F12	PCBP3	SNAI2
FABP3	PCDH15	SNORD13
FADS2	PCNA	SPATA18
FAM124A	PDE11A	SPIN4
FAM131B	PDE4D	ST6GAL2
FAM181B	PDIA4	STMN2
FAM241B	PFDN4	SULT1E1
FAM53B	PGM2L1	SYT10
FBLN5	PHLDB2	TACR2
FBXL22	PIGW	TAFA5
FBXO27	PIP5K1C	TCEAL1
FDXR	PLCH1	TCEAL5
FERMT1	PLEKHA5	TCF21
FEZ1	PLEKHH3	TENM1
FGF14	PLPP3	TERC
FGFR1	PLPP4	TET1
FGFR2	PLPP5	TFAP2C
FHL1	POSTN	TGFB3
FHL2	POU2AF3	THSD4
FIBCD1	PPFIA2	TMEM132D
FILIP1L	PPM1E	TMEM163
FLJ16779	PPP1R14C	TMEM215
FLNA	PRKD1	TMEM59L
FLNB	PRLHR	TRNG
FLNC	PRPF4	TRNY
FMN2	PRR16	TRPC6
FMOD	PRXL2A	TUBA3D
FN1	PSMD10	TUBB2B
FNDC1	PTMAP2	TWIST1
FNDC5	PTOV1-AS1	UNC5D
FOXF2	PTPRU	VCAM1
FOXO1	QNG1	VIPR2
FREM1	R3HCC1	WFDC1
FSCN2	RAB6C-AS1	ZFPM2-AS1
FSD1	RAB6D	ZMAT3
FXYD7	RARB	ZNF804B
FZD7	RASL12
GABBR2	RCC1
GABRG3	RDH10
GABRQ	RN7SK
GADD45G	RNU4-2
GAL3ST3	RPE65
GALNT14	RPL18A
GALNT17	RPL26L1
GASK1B-AS1	RPS27L
GDNF	RTN4R
GDNF-AS1	SATB1
GEM	SATB1-AS1
GFRA2	SCAND1
GINS4	SCIN
GJB2	SDC1
GLB1L3	SFRP4
GLI1	SHISA3
GLRB	SIX4
GMNC	SLC31A1
GNAO1	SLC39A2
GPR68	SLC40A1
GREM1	SLC7A11
GREM2	SLCO5A1
GRID2IP	SMIM30
GRM3	SMS
GRM4	SOX11
GSTT2	SOX4
H4C3	SPCS3
HACD1	ST8SIA2
HAGHL	STMP1
HAND2	STRA6
HAND2-AS1	SUGCT
HAPLN2	SULF1
HCFC1R1	SV2A
HDAC9	SYT11
HDGF	TBX15
HERC5	TCEAL7
HEY2	TENM4
HIF3A	TGM2
HNRNPAB	THOC3
HR	THRB
HS3ST5	TIA1
HSD17B1	TLR7
HSD17B11	TMEM121
HSD17B13	TMEM130
HSPA2	TMEM196
HSPB1	TMPO
HSPB3	TNFRSF19
HSPB7	TOMM40
HTR1F	TP53INP1
HUNK	TSACC
IBSP	TUBE1
IDH2	TVP23A
IGF1	UBE2D1
IGF1R	UBLCP1
IGFBP5	UNC13C
IGFBP7-AS1	VASH2
IGFBPL1	VASN
IGFL3	VCAN
IGSF1	WDR72
IL13RA2	WNT16
IL17B	ZEB1-AS1
IL17RD	ZMAT4
IL20	ZNF469
IL24	ZNF627
IL7R	ZNF711
INSYN2A	ZNF781
IQSEC3	ZNF804A
IRAG1	ZNF93
IRAK1
IRF2BP2
ISLR2
ISM1
ISOC1
ITGB1BP2
ITPK1
JAKMIP1
JPH1
JPH2
JPH4
KANK1
KANK2
KCNE4
KCNH2
KCNIP3
KCNK3
KCNK6
KCNMB1
KCNN1
KCNQ5
KCTD12
KCTD8
KIAA2012
KIF21A
KIF23-AS1
KIF5A
KLF5
KLHL4
KLK5
KLK6
KLK7
KLK8
KY
LAMA3
LANCL3
LASP1NB
LBH
LDAF1
LDB3
LGALS1
LGI2
LIMS2
LINC00519
LINC00578
LINC00598
LINC00702
LINC00937
LINC00997
LINC01449
LINC01489
LINC01592
LINC01629
LINC01705
LINC01811
LINC01937
LINC02015
LINC02078
LINC02456
LINC02698
LINC02725
LINC02794
LINC02823
LINC02917
LINC02998
LINC03007
LINC03051
LINC03062
LINGO1
LINGO2
LIX1
LMNA
LMO3
LOC101928277
LOC101928636
LOC101928819
LOC101928847
LOC101929268
LOC101929626
LOC102723432
LOC102723654
LOC102724849
LOC105369309
LOC105369890
LOC105369955
LOC105369957
LOC105369958
LOC105370714
LOC105370777
LOC105370854
LOC105371619
LOC105372436
LOC105373109
LOC105373265
LOC105373716
LOC105374040
LOC105374976
LOC105375145
LOC105375147
LOC105375242
LOC105375451
LOC105375508
LOC105375647
LOC105375999
LOC105376272
LOC105376375
LOC105376626
LOC105377061
LOC105377134
LOC105377394
LOC105377999
LOC105378030
LOC105378145
LOC105378781
LOC105379003
LOC105379013
LOC107984035
LOC107984195
LOC107984215
LOC107984246
LOC107984266
LOC107984301
LOC107985511
LOC107985869
LOC107985876
LOC107986163
LOC107986558
LOC107986638
LOC107986774
LOC107986816
LOC112267914
LOC112268150
LOC124900414
LOC124900653
LOC124901031
LOC124901306
LOC124901345
LOC124901411
LOC124901692
LOC124901735
LOC124901989
LOC124902468
LOC124902544
LOC124902999
LOC124903162
LOC124903305
LOC124903398
LOC124903520
LOC124903879
LOC124904077
LOC124905254
LOC124906270
LOC124906285
LOC124907864
LOC124909407
LOC124909415
LOC441722
LOC728158
LONRF2
LRFN1
LRFN2
LRFN5
LRRC15
LRRC20
LRRC73
LRRC75A
LSR
LYPLAL1-DT
LZTS3
MACROD2
MAMDC2
MANCR
MAPK4
MATN2
MBNL1-AS1
MBOAT1
ME3
MEGF10
METTL24
MFAP5
MICAL2
MICOS13
MIR133A1HG
MIR3681HG
MIR4713HG
MIR503HG
MIR646HG
MLPH
MME
MMP10
MMP3
MMP8
MPST
MRAP2
MRGPRF
MRPL23
MSC
MSL3P1
MT1A
MT1E
MT1L
MT1M
MTLN
MTSS2
MUC12
MVD
MYB
MYH1
MYH11
MYH2
MYH3
MYL9
MYLK
MYO18B
MYOZ2
NAP1L3
NAT14
NAV2
NBEAP1
NCAM1
NCS1
NECTIN1
NET1
NETO1
NFKBIZ
NIPAL1
NIPAL4
NKAIN1
NKAIN4
NKD1
NKX3-1
NMB
NOG
NOS1AP
NPAS4
NPR2
NPTXR
NRP2
NRXN3
NT5DC2
NT5E
NTRK3
NXPH3
NYNRIN
OLFML2A
OTUD7A
OXR1
OXTR
P2RX1
P3H2-AS1
PALLD
PAPPA-AS2
PCDH10-DT
PCDH11X
PCLO
PCOTH
PCSK1
PDCL3
PDE3B
PDE5A
PDLIM4
PDZRN3
PENK
PGR
PHACTR3
PHOX2A
PHPT1
PID1
PIK3R1
PIM1
PITX1
PITX1-AS1
PKLR
PKP2
PKP3
PLAT
PLD5
PLPPR3
PLXNA4
POGLUT2
POPDC3
PPP1R12B
PPP1R14A
PPP1R14B
PPP1R1A
PPP4R4
PRELP
PRKCB
PROX1
PRR7
PRR9
PRSS23
PRUNE2
PSRC1
PTCHD1
PTN
PTPRD
PTPRG
PWWP2B
PYCR1
PYROXD2
RAB23
RAMP1
RASD1
RASL11B
RBFOX1
RBFOX3
RBM38
RCAN1
RECK
REEP1
RGS2
RGS4
RGS5
RGS7
RIMS1
RN7SL3
RND3
RNF128
RORB
RORB-AS1
RPL12P7
RPL23AP7
RPL23AP82
RPLP1P4
RPS7P11
RRAD
RRM2B
RSPO3
RUBCNL
RUVBL1
SAMD11
SBK1
SBSPON
SCN5A
SCN8A
SCNN1G
SCX
SDC3
SDK2
SECTM1
SEL1L2
SELENOM
SEMA3D
SERINC2
SERPINB7
SERTAD4-AS1
SFRP1
SGTB
SHC4
SHISA6
SHROOM3
SLC16A6
SLC22A2
SLC22A3
SLC24A2
SLC24A4
SLC25A1
SLC25A15
SLC25A4
SLC29A4
SLC2A1
SLC2A11
SLC2A12
SLC2A13
SLC2A1-DT
SLC2A4
SLC2A5
SLC35F3
SLC35F4
SLC38A4
SLC4A3
SLC7A3
SLC7A8
SLCO3A1
SLFNL1-AS1
SMCO3
SMIM38
SMOX
SMPX
SNAP25
SNAP25-AS1
SNX18
SOAT2
SOCS2
SOGA3-KIAA0408
SORBS1
SORCS3
SORT1
SPARCL1
SPSB1
SPTA1
SRD5A2
SRI
SSTR3
ST3GAL1
STAC
STAC2
STAG3L1
STAG3L3
STK26
STK38L
STXBP5L
SUCNR1
SUGCT-AS1
SULT4A1
SYN3
SYNC
SYNM
SYNPO2
SYT1
SYT13
SYT2
SYTL5
TAC1
TAF13
TAF7L
TAGLN
TARID
TBC1D1
TBX2
TBX2-AS1
TC2N
TCEAL3
TDO2
TENT5C
TES
TG
TGFB2
THBS1
THEM7P
THY1
TM6SF2
TMEM132C
TMEM158
TMEM200C
TMEM97
TNC
TNFAIP3
TNFAIP8L3
TNFRSF12A
TNN
TNR
TOB1
TOX2
TPM1
TPM2
TRA
TRB
TRHDE
TRHDE-AS1
TRIM63
TRNC
TRNP
TRPA1
TSPAN13
TSPAN8
TST
TUBB2A
UBE2T
UCHL1
UGT8
USP53
UTP11
UTS2B
VGF
VGLL3
VIM
VSTM2L
VWC2
WFDC2
WNT3
WSCD2
XG
YIPF7
ZCCHC12
ZDHHC14
ZIM2
ZNF365
ZNF385B
ZNRF2P1
ZYX
